# Supplementary material for: Evaluation of therapeutic strategies targeting BCAA catabolism using a systems pharmacology model
Source: Front Pharmacol. 2022 Nov 28;13:993422. doi: 10.3389/fphar.2022.993422 (PMC9744226; doi:10.3389/fphar.2022.993422)
Supplement: Supplementary file 2 [file DataSheet1.CSV]

[LONGITUDINAL]
	input = {DOSE_BT2}
	DOSE_BT2 = {use=regressor}
; =============================================
	PK:
;=========== BT2 PK parameters and administration =================
	ED50 = 95.8 ; dose-dependent BT2 bioavailability in mg
	compartment(cmt = 1, amount = Ad_BT2) ; in units of mg/kg
	compartment(cmt = 2, amount = Ac_BT2) ; in units of mg/kg
	iv(cmt = 1, adm = 1, p = 1 - DOSE_BT2/(ED50+DOSE_BT2)) ; dose in mg/kg
;=========== Leucine and KIC adminitration ======================
	compartment(cmt = 5, amount = Leu) ; in units of mg/kg
	compartment(cmt = 6, amount = KIC) ; in units of mg/kg
	iv(cmt = 5, adm = 3) ; Leu injection; note - dose in mg/L
	iv(cmt = 6, adm = 4) ; KIC injection; note - dose in mg/L
EQUATION:
	odeType = stiff
; =================================================================
; ======= Initial conditions and steady-states ====================
; =================================================================
	t0 = -200 ; hour, to have some time to reach steady-state for the estimation procedure
; ====== metabilite values at time = 0h in systemic plasma ============
	Leu_0 = 129.6			; uM
	Ile_0 = 86.9			; uM
	Val_0 = 215.8			; uM
	KIC_0 = 18.4			; uM
	KIV_0 = 16.5			; uM
	KMV_0 = 20.3			; uM
;====== systemic baseline at time = 0h (without BT2 drug) =============
	Leu_b_0 = 129.6			; uM
	Ile_b_0 = 86.9			; uM
	Val_b_0 = 215.8			; uM
	KIC_b_0 = 18.4			; uM
	KIV_b_0 = 16.5			; uM
	KMV_b_0 = 20.3			; uM
; ==========metabilite values at time = 0h in heart ===================
	Leu_h_0 = 756.51		; uM
	Ile_h_0 = 289.15		; uM
	Val_h_0 = 566.69		; uM
	KIC_h_0 = 0.88			; uM
	KIV_h_0 = 0.52			; uM
	KMV_h_0 = 2.72			; uM
; ===========heart baseline at time = 0h (without BT2 drug) ==========
	Leu_hb_0 = 756.51		; uM
	Ile_hb_0 = 289.15		; uM
	Val_hb_0 = 566.69		; uM
	KIC_hb_0 = 0.88			; uM
	KIV_hb_0 = 2.72			; uM
	KMV_hb_0 = 0.52			; uM
; ========== steady-state metabolite values in plasma ================
	Leuss = 129.6			; uM
	Iless = 86.9			; uM
	Valss = 215.8			; uM
	KICss = 18.4			; uM
	KIVss = 16.5			; uM
	KMVss = 20.3			; uM
; ========== steady-state metabolite values in heart ==========================
	Leuss_h = 756.51		; uM
	Iless_h = 289.15		; uM
	Valss_h = 566.69		; uM
	KICss_h = 0.88			; uM
	KMVss_h = 0.52			; uM
	KIVss_h = 2.72			; uM
;==============================================================================
; ===================== Model parameters ======================================
; =============================================================================
; ============= BT2-related parameters =========================================
	ka_BT2 = 3.4			; 1/hour
CL_BT2 = 3.24			; mL/(kg*hour)
	Vd_BT2 = 112			; mL/kg
	MW_BT2 = 247.10			; g/mol
	Cc_BT2 = Ac_BT2/Vd_BT2/MW_BT2*1e6 ; mg/kg->ug/l->umol/l
	kel_BT2 = CL_BT2/Vd_BT2	; 1/h
	Kd_BT2 = 405.749		; uM
	Nh_BT2 = 2.11			; dimensionless
; ============= BCAT parameters ==============================================
	k_Leu = 337*60*60 ; 1/hour
	k_Ile = 371*60*60 ; 1/hour
	k_Val = 290*60*60 ; 1/hour
	Kd_Leu = 1.6*1000		; uM
	Kd_Ile = 1.30*1000		; uM
	Kd_Val = 1.6*1000		; uM
	Kd_KG = 8.3*1000		; uM
	Kd_KIC_BCAT = 0.3*1000 ; uM
	Kd_KMV_BCAT = 0.2*1000 ; uM
	Kd_KIV_BCAT = 0.3*1000 ; uM
	Keq_Leu = 1.5*1000 ; uM
	Keq_Ile = 1.02*1000 ; uM
	Keq_Val = 1.5*1000 ; uM
Kd_G = 22.7*1000 ; uM
; ============== BCKD parameters ===============================
	Kd_KIC_BCKD = 50		; uM
Kd_KIV_BCKD = 55		; uM
	Kd_KMV_BCKD = 37		; uM
	k_KIC = 3.3*60*60		; 1/hour
k_KIV = 5.5*60*60		; 1/hour
	k_KMV = 3.3*60*60		; 1/hour
; ============== BCKDK parameters ===============================
	Kd_BCKD = 10 ; uM
	Kd_ATP = 33 ; uM
	Ki_KIC = 14 ; uM
; ============== PP2Cm phosphatase parameters ===============================
	Kd_PP2Cm = 57.8 ; uM
; =============== other non-estimated parameters ===========================
	Vheart = 9.5e-5			; L
	ktr_bcaa = 21			; 1/hour
	ktr_bcka = 21			; 1/hour
	prot_fr = 0.5			; dimensionless
	k_prot_h = 0		; 1/hour --- for healthy; 15 --- for TAC
	ATP = 32.37				; uM
ATP_h = ATP				; uM
; ===============LVEF-related parameters ====================================
	kpr = 0.010375			; 1/hour
	keff = 31.34			; dimensionless
	lvef_to = 0.0043		; 1/hour
; ============= estimated parameters =======================================
	BCAT = 0.7651			; uM
	KG = 2.158				; uM
	BCKD_tot = 20			; uM
	kin_phosp_rat = 4586.9	; dimensionless (r parameter)
	Vpl = 0.6751			; L
	BCAT_h = 216.93			; uM ----- for healthy, 30.37 -for TAC
	BCKD_tot_h = 366.61		; uM
	kin_phosp_rat_h = 1.8	; uM ----- for healthy, 2.57 - for TAC
	G = Leuss*KG*Keq_Leu*Kd_KIC_BCAT*Kd_G/(Kd_Leu*Kd_KG*KICss) ; uM
	G_h = G				; uM
; ==========================================================================
; =============== Reaction Rates (in uM/hour) ==============================
;===========================================================================
; ============== Ra for systemic BCAA ====================================
	Ra_Leu = 5*0.9/100/131*1000000/24/Vpl
	Ra_Ile = 5*0.6/100/131*1000000/24/Vpl
	Ra_Val = 5*0.6/100/117*1000000/24/Vpl
; ============== Ra for BCAA - heart ====================================
	Ra_Leu_h = ktr_bcaa*(Leu - Leu_h)
	Ra_Ile_h = ktr_bcaa*(Ile - Ile_h)
	Ra_Val_h = ktr_bcaa*(Val - Val_h)
	Ra_Leu_hb = ktr_bcaa*(Leu_b - Leu_hb)
	Ra_Ile_hb = ktr_bcaa*(Ile_b - Ile_hb)
	Ra_Val_hb = ktr_bcaa*(Val_b - Val_hb)
; ============== Ra for BCKA - heart ====================================
	Ra_KIC_h = ktr_bcka*(KIC-KIC_h)
	Ra_KIV_h = ktr_bcka*(KIV-KIV_h)
	Ra_KMV_h = ktr_bcka*(KMV-KMV_h)
	Ra_KIC_hb = ktr_bcka*(KIC_b-KIC_hb)
	Ra_KIV_hb = ktr_bcka*(KIV_b-KIV_hb)
	Ra_KMV_hb = ktr_bcka*(KMV_b-KMV_hb)
; ============== protein synthesis in systemic compartment ================
	Rd_Leu = Ra_Leu/Leuss*Leu*(prot_fr)
	Rd_Ile = Ra_Ile/Iless*Ile*(prot_fr)
	Rd_Val = Ra_Val/Valss*Val*(prot_fr)
	Rd_Leu_b = Ra_Leu/Leuss*Leu_b*(prot_fr)
	Rd_Ile_b = Ra_Ile/Iless*Ile_b*(prot_fr)
	Rd_Val_b = Ra_Val/Valss*Val_b*(prot_fr)
; ============== protein synthesis in heart ===============================
	Rd_Leu_h = Leu_h*k_prot_h
	Rd_Ile_h = Ile_h*k_prot_h
	Rd_Val_h = Val_h*k_prot_h
	Rd_Leu_hb = Leu_hb*k_prot_h
	Rd_Ile_hb = Ile_hb*k_prot_h
	Rd_Val_hb = Val_hb*k_prot_h
; ============== BCAT reaction rate =======================================
	delta_BCAT=1+KG/Kd_KG*(1+Leu/Kd_Leu+Ile/Kd_Ile+Val/Kd_Val)+G/Kd_G*(1+KIC/Kd_KIC_BCAT+KMV/Kd_KMV_BCAT+KIV/Kd_KIV_BCAT)
	V_Leu = BCAT*k_Leu*(Leu*KG/Kd_Leu/Kd_KG - 1/Keq_Leu*KIC*G/Kd_KIC_BCAT/Kd_G)/delta_BCAT
	V_Ile = BCAT*k_Ile*(Ile*KG/Kd_Ile/Kd_KG - 1/Keq_Ile*KMV*G/Kd_KMV_BCAT/Kd_G)/delta_BCAT
	V_Val = BCAT*k_Val*(Val*KG/Kd_Val/Kd_KG - 1/Keq_Val*KIV*G/Kd_KIV_BCAT/Kd_G)/delta_BCAT
	delta_BCAT_b = 1+KG/Kd_KG*(1+Leu_b/Kd_Leu+Ile_b/Kd_Ile+Val_b/Kd_Val)+G/Kd_G*(1+KIC_b/Kd_KIC_BCAT+KMV_b/Kd_KMV_BCAT+KIV_b/Kd_KIV_BCAT)
	V_Leu_b = BCAT*k_Leu*(Leu_b*KG/Kd_Leu/Kd_KG - 1/Keq_Leu*KIC_b*G/Kd_KIC_BCAT/Kd_G)/delta_BCAT_b
	V_Ile_b = BCAT*k_Ile*(Ile_b*KG/Kd_Ile/Kd_KG - 1/Keq_Ile*KMV_b*G/Kd_KMV_BCAT/Kd_G)/delta_BCAT_b
	V_Val_b = BCAT*k_Val*(Val_b*KG/Kd_Val/Kd_KG - 1/Keq_Val*KIV_b*G/Kd_KIV_BCAT/Kd_G)/delta_BCAT_b
; ============== BCAT reaction rate heart ===============================
	delta_BCAT_h=1+KG/Kd_KG*(1+Leu_h/Kd_Leu+Ile_h/Kd_Ile+Val_h/Kd_Val)+G_h/Kd_G*(1+KIC_h/Kd_KIC_BCAT+KMV_h/Kd_KMV_BCAT+KIV_h/Kd_KIV_BCAT)
	V_Leu_h = BCAT_h*k_Leu*(Leu_h*KG/Kd_Leu/Kd_KG - 1/Keq_Leu*KIC_h*G_h/Kd_KIC_BCAT/Kd_G)/delta_BCAT_h
	V_Ile_h = BCAT_h*k_Ile*(Ile_h*KG/Kd_Ile/Kd_KG - 1/Keq_Ile*KMV_h*G_h/Kd_KMV_BCAT/Kd_G)/delta_BCAT_h
	V_Val_h = BCAT_h*k_Val*(Val_h*KG/Kd_Val/Kd_KG - 1/Keq_Val*KIV_h*G_h/Kd_KIV_BCAT/Kd_G)/delta_BCAT_h
	delta_BCAT_hb = 1+KG/Kd_KG*(1+Leu_hb/Kd_Leu+Ile_hb/Kd_Ile+Val_hb/Kd_Val)+G_h/Kd_G*(1+KIC_hb/Kd_KIC_BCAT+KMV_hb/Kd_KMV_BCAT+KIV_hb/Kd_KIV_BCAT)
	V_Leu_hb = BCAT_h*k_Leu*(Leu_hb*KG/Kd_Leu/Kd_KG - 1/Keq_Leu*KIC_hb*G_h/Kd_KIC_BCAT/Kd_G)/delta_BCAT_hb
	V_Ile_hb = BCAT_h*k_Ile*(Ile_hb*KG/Kd_Ile/Kd_KG - 1/Keq_Ile*KMV_hb*G_h/Kd_KMV_BCAT/Kd_G)/delta_BCAT_hb
	V_Val_hb = BCAT_h*k_Val*(Val_hb*KG/Kd_Val/Kd_KG - 1/Keq_Val*KIV_hb*G_h/Kd_KIV_BCAT/Kd_G)/delta_BCAT_hb
; ============= BCKDK balance derived using quasi st-st approach =========
	comp_r = kin_phosp_rat; BCKDK*k_BCKDK/k_PP2Cm*PP2Cm
	comp_a = ATP/Kd_BCKD/Kd_ATP
	comp_b = 1/Kd_BCKD*(ATP/Kd_ATP + (1+KIC/Ki_KIC+Cc_BT2^Nh_BT2/Kd_BT2^Nh_BT2))
	comp_c = ATP/Kd_ATP*(1+KIC/Ki_KIC+Cc_BT2^Nh_BT2/Kd_BT2^Nh_BT2) + 1 + KIC/Ki_KIC + Cc_BT2^Nh_BT2/Kd_BT2^Nh_BT2
	comp_d = comp_a*comp_r
	comp_e = -comp_d + comp_b
	comp_s = Kd_PP2Cm + BCKD_tot
	comp_q = comp_d*comp_s - BCKD_tot*comp_b + comp_c
	comp_p=-BCKD_tot*comp_c
	BCKD = (-comp_q+sqrt(comp_q*comp_q - 4*comp_e*comp_p))/2/comp_e
	pBCKD = BCKD_tot - BCKD
	BCKDKinh_BT2 = Cc_BT2^Nh_BT2/(Cc_BT2^Nh_BT2 + Kd_BT2^Nh_BT2)*100
	BCKDKinh_KIC = KIC/(KIC + Ki_KIC)*100
	comp_b_b = 1/Kd_BCKD*(ATP/Kd_ATP + (1+KIC_b/Ki_KIC+0/Kd_BT2))
	comp_c_b = ATP/Kd_ATP*(1+KIC_b/Ki_KIC+0) + 1 + KIC_b/Ki_KIC + 0
	comp_e_b = -comp_d + comp_b_b
	comp_q_b = comp_d*comp_s - BCKD_tot*comp_b_b + comp_c_b
	comp_p_b = -BCKD_tot*comp_c_b
	BCKD_b = (-comp_q_b+sqrt(comp_q_b*comp_q_b - 4*comp_e_b*comp_p_b))/2/comp_e_b
	pBCKD_b = BCKD_tot - BCKD_b
	delta_BCKD_b = 1 + KIC_b/Kd_KIC_BCKD + KMV_b/Kd_KMV_BCKD + KIV_b/Kd_KIV_BCKD
V_KIC_b = k_KIC*BCKD_b*KIC_b/Kd_KIC_BCKD/ delta_BCKD_b
	V_KIV_b = k_KIV*BCKD_b*KIV_b/Kd_KIV_BCKD/ delta_BCKD_b
	V_KMV_b = k_KMV*BCKD_b*KMV_b/Kd_KMV_BCKD/ delta_BCKD_b
; ============= BCKDK balance derived using quasi st-st approach - heart ==================
	comp_r_h = kin_phosp_rat_h; BCKDK*k_BCKDK/k_PP2Cm*PP2Cm
	comp_a_h = ATP_h/Kd_BCKD/Kd_ATP
	comp_b_h = 1/Kd_BCKD*(ATP_h/Kd_ATP + (1+KIC_h/Ki_KIC+Cc_BT2^Nh_BT2/Kd_BT2^Nh_BT2))
	comp_c_h = ATP_h/Kd_ATP*(1+KIC_h/Ki_KIC+Cc_BT2^Nh_BT2/Kd_BT2^Nh_BT2) + 1 + KIC_h/Ki_KIC + Cc_BT2^Nh_BT2/Kd_BT2^Nh_BT2
	comp_d_h = comp_a_h*comp_r_h
	comp_e_h = -comp_d_h + comp_b_h
	comp_s_h = Kd_PP2Cm + BCKD_tot_h
	comp_q_h = comp_d_h*comp_s_h - BCKD_tot_h*comp_b_h + comp_c_h
	comp_p_h=-BCKD_tot_h*comp_c_h
	BCKD_h = (-comp_q_h+sqrt(comp_q_h*comp_q_h - 4*comp_e_h*comp_p_h))/2/comp_e_h
	pBCKD_h = BCKD_tot_h - BCKD_h
	BCKDKinh_KIC_h = KIC_h/(KIC_h + Ki_KIC)*100
	comp_b_hb = 1/Kd_BCKD*(ATP_h/Kd_ATP + (1+KIC_hb/Ki_KIC+0/Kd_BT2))
	comp_c_hb = ATP_h/Kd_ATP*(1+KIC_hb/Ki_KIC+0) + 1 + KIC_hb/Ki_KIC + 0
	comp_e_hb = -comp_d_h + comp_b_hb
	comp_q_hb = comp_d_h*comp_s_h - BCKD_tot_h*comp_b_hb + comp_c_hb
	comp_p_hb = -BCKD_tot_h*comp_c_hb
	BCKD_hb = (-comp_q_hb+sqrt(comp_q_hb*comp_q_hb - 4*comp_e_hb*comp_p_hb))/2/comp_e_hb
	pBCKD_hb = BCKD_tot_h - BCKD_hb
	delta_BCKD_hb = 1 + KIC_hb/Kd_KIC_BCKD + KMV_hb/Kd_KMV_BCKD + KIV_hb/Kd_KIV_BCKD
; ============== BCKD reaction rate ===================================
	delta_BCKD = 1 + KIC/Kd_KIC_BCKD + KMV/Kd_KMV_BCKD + KIV/Kd_KIV_BCKD
V_KIC = k_KIC*BCKD*KIC/Kd_KIC_BCKD/ delta_BCKD
	V_KIV = k_KIV*BCKD*KIV/Kd_KIV_BCKD/ delta_BCKD
	V_KMV = k_KMV*BCKD*KMV/Kd_KMV_BCKD/ delta_BCKD
; ============== BCKD reaction rate heart ===============================
	delta_BCKD_h = 1 + KIC_h/Kd_KIC_BCKD + KMV_h/Kd_KMV_BCKD + KIV_h/Kd_KIV_BCKD
	V_KIC_h = k_KIC*BCKD_h*KIC_h/Kd_KIC_BCKD/ delta_BCKD_h
	V_KIV_h = k_KIV*BCKD_h*KIV_h/Kd_KIV_BCKD/ delta_BCKD_h
	V_KMV_h = k_KMV*BCKD_h*KMV_h/Kd_KMV_BCKD/ delta_BCKD_h
V_KIC_hb = k_KIC*BCKD_hb*KIC_hb/Kd_KIC_BCKD/ delta_BCKD_hb
	V_KIV_hb = k_KIV*BCKD_hb*KIV_hb/Kd_KIV_BCKD/ delta_BCKD_hb
	V_KMV_hb = k_KMV*BCKD_hb*KMV_hb/Kd_KMV_BCKD/ delta_BCKD_hb
; =============== treatment effect calculation in systemic plasma =======
	aa_leu = (Leu - Leu_b)/Leu_b*100
	aa_ile = (Ile - Ile_b)/Ile_b*100
	aa_val = (Val - Val_b)/Val_b*100
	ka_leu = (KIC - KIC_b)/KIC_b*100
	ka_ile = (KMV - KMV_b)/KMV_b*100
	ka_val = (KIV - KIV_b)/KIV_b*100
	BCKD_ch = abs((BCKD-BCKD_b)/BCKD_b *100)
; =============== treatment effect calculation in heart ==================
	aa_leu_h = (Leu_h - Leu_hb)/Leu_hb*100
	aa_ile_h = (Ile_h - Ile_hb)/Ile_hb*100
	aa_val_h = (Val_h - Val_hb)/Val_hb*100
	ka_leu_h = (KIC_h - KIC_hb)/KIC_hb*100
	ka_ile_h = (KMV_h - KMV_hb)/KMV_hb*100
	ka_val_h = (KIV_h - KIV_hb)/KIV_hb*100
	BCKD_h_ch = abs((BCKD_h-BCKD_hb)/BCKD_hb *100)
; =======================================================================
; ================ODE ===================================================
; =======================================================================
; ===================systemic compartment and heart =====================
	ddt_Leu = Ra_Leu - V_Leu - Rd_Leu
	ddt_Ile = Ra_Ile - V_Ile - Rd_Ile
	ddt_Val = Ra_Val - V_Val - Rd_Val
	ddt_KIC = V_Leu - V_KIC
	ddt_KIV = V_Val - V_KIV
	ddt_KMV = V_Ile - V_KMV
ddt_Leu_h = Ra_Leu_h - V_Leu_h - Rd_Leu_h
	ddt_Ile_h = Ra_Ile_h - V_Ile_h - Rd_Ile_h
	ddt_Val_h = Ra_Val_h - V_Val_h - Rd_Val_h
	ddt_KIC_h = V_Leu_h - V_KIC_h + Ra_KIC_h
	ddt_KIV_h = V_Val_h - V_KIV_h + Ra_KIV_h
	ddt_KMV_h = V_Ile_h - V_KMV_h + Ra_KMV_h
; ====================== for basal conditions ===========================
ddt_Leu_b = Ra_Leu - V_Leu_b - Rd_Leu_b
	ddt_Ile_b = Ra_Ile - V_Ile_b - Rd_Ile_b
	ddt_Val_b = Ra_Val - V_Val_b - Rd_Val_b
	ddt_KIC_b = V_Leu_b - V_KIC_b
	ddt_KIV_b = V_Val_b - V_KIV_b
	ddt_KMV_b = V_Ile_b - V_KMV_b
	ddt_Leu_hb = Ra_Leu_hb - V_Leu_hb - Rd_Leu_hb
	ddt_Ile_hb = Ra_Ile_hb - V_Ile_hb - Rd_Ile_hb
	ddt_Val_hb = Ra_Val_hb - V_Val_hb - Rd_Val_hb
	ddt_KIC_hb = V_Leu_hb - V_KIC_hb + Ra_KIC_hb
	ddt_KIV_hb = V_Val_hb - V_KIV_hb + Ra_KIV_hb
	ddt_KMV_hb = V_Ile_hb - V_KMV_hb + Ra_KMV_hb
; ====================== BT2 compound PK ===============================
	ddt_Ad_BT2 = - ka_BT2*Ad_BT2
	ddt_Ac_BT2 = ka_BT2*Ad_BT2 - kel_BT2*Ac_BT2
; ================ LVEF turnover model ===============================
	BCAA_h = Leu_h + Ile_h + Val_h
	BCAA_pl = Leu + Ile + Val
	BCAA_plb = Leu_b + Ile_b + Val_b
	BCAA_hb = Leu_hb + Ile_hb + Val_hb
	if t<0
	tm = 0
	else
	tm = t
	end
	ddt_LVEF_dec = lvef_to*((BCAA_h-BCAA_hb)/BCAA_hb*keff - LVEF_dec) ;
	LVEF_cfb = -kpr*(tm) - LVEF_dec ;
	LVEF = -LVEF_dec
; ======================================================================
; ================= output variables =================================
; ======================================================================
	BCAA_pl_ch = abs((BCAA_pl - BCAA_plb)/BCAA_plb*100)
	BCAA_h_ch = abs((BCAA_h - BCAA_hb)/BCAA_hb*100)
	BCKA_h = KIC_h + KIV_h + KMV_h
	BCKA_pl = KIC + KIV + KMV
	BCKA_plb = KIC_b + KIV_b + KMV_b
	BCKA_hb = KIC_hb + KIV_hb + KMV_hb
	BCKA_pl_ch = abs((BCKA_pl - BCKA_plb)/BCKA_plb*100)
	BCKA_h_ch = abs((BCKA_h - BCKA_hb)/BCKA_hb*100)
	Ra_sum = (Ra_Leu + Ra_Ile + Ra_Val)
	prot_syn = (Rd_Leu + Rd_Ile + Rd_Val)
	prot_syn_h = (Rd_Leu_h + Rd_Ile_h + Rd_Val_h)
	transam = (V_Leu + V_Ile + V_Val)
	oxid = (V_KIC + V_KIV + V_KMV)
	Ra_aa_h = (Ra_Leu_h + Ra_Ile_h + Ra_Val_h)
	Ra_ka_h = (Ra_KIC_h + Ra_KIV_h + Ra_KMV_h)
	transam_h = (V_Leu_h + V_Ile_h + V_Val_h)
	oxid_h = (V_KIC_h + V_KIV_h + V_KMV_h)
	BCAA_ox_heart = (oxid_h*Vheart)/(Ra_sum*Vpl)*100
OUTPUT:
; =============================================
output = {LVEF_cfb}
